# Supplementary material for: Ethylene-Vinyl Acetate Copolymer as a Polyfunctional Modifier for Low-Viscosity Photosensitive Compositions
Source: Polymers (Basel). 2025 Oct 17;17(20):2787. doi: 10.3390/polym17202787 (PMC12566735; doi:10.3390/polym17202787)
Supplement: Supplementary file 1 [file polymers-17-02787-s001.zip]

Archive with 1 entries (1 files):
- polymers-3897119-supplementary.pdf
